# Supplementary material for: A new leafmining pest of guava: Hesperolyra guajavifoliae sp. nov., with comments on the diagnostics of the endemic Neotropical genus Hesperolyra van Nieukerken (Lepidoptera, Nepticulidae)
Source: Zookeys. 2019 Dec 31;900:87–110. doi: 10.3897/zookeys.900.46332 (PMC6946742; doi:10.3897/zookeys.900.46332)
Supplement: XML Treatment for Hesperolyra guajavifoliae [file zookeys.900.46332-treatment1.xml]

<!DOCTYPE tp:taxon-treatment
  PUBLIC "-//TaxonX//DTD Taxonomic Treatment Publishing DTD v0 20100105//EN" "tax-treatment-NSO.dtd">
<tp:taxon-treatment xmlns:tp="http://www.plazi.org/taxpub"><tp:treatment-meta><kwd-group><label>Taxon classification</label><kwd><named-content xmlns:xlink="http://www.w3.org/1999/xlink" content-type="kingdom">Animalia</named-content></kwd><kwd><named-content xmlns:xlink="http://www.w3.org/1999/xlink" content-type="order">Lepidoptera</named-content></kwd><kwd><named-content xmlns:xlink="http://www.w3.org/1999/xlink" content-type="family">Nepticulidae</named-content></kwd></kwd-group><mixed-citation publication-type="journal"><person-group><name><surname>Stonis</surname><given-names>Jonas R.</given-names></name><name><surname>Remeikis</surname><given-names>Andrius</given-names></name><name><surname>Diškus</surname><given-names>Arūnas</given-names></name><name><surname>Orlovskytė</surname><given-names>Svetlana</given-names></name><name><surname>Vargas</surname><given-names>Sergio A.</given-names></name><name><surname>Solis</surname><given-names>Maria Alma</given-names></name></person-group><article-title>A new leafmining pest of guava: <italic><tp:taxon-name><tp:taxon-name-part taxon-name-part-type="genus" reg="Hesperolyra">Hesperolyra</tp:taxon-name-part> <tp:taxon-name-part taxon-name-part-type="species" reg="guajavifoliae">guajavifoliae</tp:taxon-name-part></tp:taxon-name></italic> sp. nov., with comments on the diagnostics of the endemic Neotropical genus <italic><tp:taxon-name><tp:taxon-name-part taxon-name-part-type="genus" reg="Hesperolyra">Hesperolyra</tp:taxon-name-part></tp:taxon-name></italic> van Nieukerken (<tp:taxon-name><tp:taxon-name-part taxon-name-part-type="order">Lepidoptera</tp:taxon-name-part></tp:taxon-name>, <tp:taxon-name><tp:taxon-name-part taxon-name-part-type="family">Nepticulidae</tp:taxon-name-part></tp:taxon-name>)</article-title><source>Zookeys</source><day>31</day><month>12</month><year>2019</year><volume>900</volume><fpage>87</fpage><lpage>110</lpage><pub-id pub-id-type="doi">10.3897/zookeys.900.46332</pub-id></mixed-citation></tp:treatment-meta><tp:nomenclature><tp:taxon-name><object-id xmlns:xlink="http://www.w3.org/1999/xlink" content-type="arpha" xlink:type="simple">24CCB9EE-AC48-5C3C-8F9D-08B7F7090970</object-id>
            <tp:taxon-name-part taxon-name-part-type="genus" reg="Hesperolyra">Hesperolyra</tp:taxon-name-part>
            <tp:taxon-name-part taxon-name-part-type="species" reg="guajavifoliae">guajavifoliae</tp:taxon-name-part>
            <object-id xmlns:xlink="http://www.w3.org/1999/xlink" content-type="zoobank" xlink:type="simple">http://zoobank.org/C4224ABF-1778-4651-BC9F-E5E3A48A100D</object-id>
          </tp:taxon-name><tp:taxon-authority>Stonis &amp; Vargas</tp:taxon-authority><tp:taxon-status xmlns:xlink="http://www.w3.org/1999/xlink" xlink:type="simple">sp. nov.</tp:taxon-status></tp:nomenclature><tp:treatment-sec sec-type="Type-specimen" id="SECID0EKBAE"><title>Type-specimen.</title><p><bold><italic>Holotype</italic></bold>: male, pinned, with genitalia slide no. RA1033. Original label: Colombia, Departamento de Valle del Cauca, Municipio de Dagua, Cisneros, <named-content xmlns:xlink="http://www.w3.org/1999/xlink" content-type="dwc:verbatimCoordinates" xlink:type="simple"><named-content content-type="geo-json" specific-use="{&#34;type&#34;:&#34;Point&#34;,&#34;coordinates&#34;:[-76.744444,3.774167]}" id="NCID0EYBAE" xlink:type="simple">3°46'27"N, 76°44'40"W</named-content></named-content>, 450 m, larva on <italic><tp:taxon-name><tp:taxon-name-part taxon-name-part-type="genus" reg="Psidium">Psidium</tp:taxon-name-part> <tp:taxon-name-part taxon-name-part-type="species" reg="guajava">guajava</tp:taxon-name-part></tp:taxon-name></italic>, fieldcard no. SV003, 11 Feb – 3 Mar 2019, J. R. Stonis and S. A. Vargas. (MPUJ).</p></tp:treatment-sec><tp:treatment-sec sec-type="diagnosis" id="SECID0EICAE"><title>Diagnosis.</title><p>Externally, adults of the new species are distinguishable from all other Neotropical <tp:taxon-name><tp:taxon-name-part taxon-name-part-type="family">Nepticulidae</tp:taxon-name-part></tp:taxon-name>, including congeneric <italic><tp:taxon-name><tp:taxon-name-part taxon-name-part-type="genus" reg="Hesperolyra">Hesperolyra</tp:taxon-name-part></tp:taxon-name></italic>, by a dark, oblique fascia and two small, dark, basal and apical spots on the forewing. However, in some specimens, including worn ones, the spots may be inconspicuous or absent. In the male genitalia, a large apical process of the valva, two large, horn-like processes fused with the transtilla and weakly developed cornuti in the phallus distinguish <italic><tp:taxon-name><tp:taxon-name-part taxon-name-part-type="genus" reg="Hesperolyra">H.</tp:taxon-name-part> <tp:taxon-name-part taxon-name-part-type="species" reg="guajavifoliae">guajavifoliae</tp:taxon-name-part></tp:taxon-name></italic> sp. nov. from all other <italic><tp:taxon-name><tp:taxon-name-part taxon-name-part-type="genus" reg="Hesperolyra">Hesperolyra</tp:taxon-name-part></tp:taxon-name></italic> species. In the female genitalia, the unique, large vaginal sclerite and distally wide vesicles of ductus spermathecae are hypothesized to be unique to this species, but this character may not remain valid for species differentiation because females of many nepticulid species are unknown and remain to be discovered. <italic><tp:taxon-name><tp:taxon-name-part taxon-name-part-type="genus" reg="Hesperolyra">Hesperolyra</tp:taxon-name-part> <tp:taxon-name-part taxon-name-part-type="species" reg="guajavifoliae">guajavifoliae</tp:taxon-name-part></tp:taxon-name></italic> sp. nov. is distinguishable from another guava feeder, <italic><tp:taxon-name><tp:taxon-name-part taxon-name-part-type="genus" reg="Ozadelpha">Ozadelpha</tp:taxon-name-part> <tp:taxon-name-part taxon-name-part-type="species" reg="guajavae">guajavae</tp:taxon-name-part></tp:taxon-name></italic> Puplesis &amp; Robinson, by a dark, oblique fascia and two small spots <!--PageBreak-->on the forewing of the adults, and by blotch-like leaf mines (leaf mines of <italic><tp:taxon-name><tp:taxon-name-part taxon-name-part-type="genus" reg="Ozadelpha">O.</tp:taxon-name-part> <tp:taxon-name-part taxon-name-part-type="species" reg="guajavae">guajavae</tp:taxon-name-part></tp:taxon-name></italic> are slender and sinuous, see Remeikis et al. 2015: figs 1, 7).</p></tp:treatment-sec><tp:treatment-sec sec-type="description" id="SECID0EPEAE"><title>Description.</title><p><bold>Male</bold> (Figs <xref ref-type="fig" rid="F3">21</xref>, <xref ref-type="fig" rid="F4">30</xref>, <xref ref-type="fig" rid="F4">31</xref>, <xref ref-type="fig" rid="F4">34</xref>, <xref ref-type="fig" rid="F4">35</xref>). Forewing length 1.8–2.0 mm; wingspan 4.0–4.5 mm (n = 7). <bold><italic>Head</italic></bold>: frontal tuft orangish ochre to ochre-brown; collar inconspicuous, comprised of piliform, cream scales; scape yellow cream to pale ochre, with some scattered brown scales; sometimes scape entirely cream, without brown scales, glossy; antenna slightly shorter than length of forewing; flagellum with 27–28 segments, pale grey to dark grey, with little purple iridescence. <bold><italic>Thorax</italic></bold>, tegula and forewing ochreous cream, sparsely speckled with dark brown scales; forewing with an oblique, postmedian fascia formed by black-brown scales, and with two small, black-brown apical and basal spots (the latter may be absent or inconspicuous in some specimens); fringe cream, fringe line irregular, inconspicuous; on underside, forewing pale grey or cream grey in basal half of wing, pale grey in rest; under fold with a distinct row of special scales, only visible in descaled wings (Figs <xref ref-type="fig" rid="F4">34</xref>, <xref ref-type="fig" rid="F4">35</xref>); venation with four distal veins: Rs<sub>3</sub>, Rs<sub>4</sub>, M, and A (Figs <xref ref-type="fig" rid="F4">28–31</xref>). Hindwing glossy, cream to pale grey; on underside, basal third to half usually cream grey, pale grey in rest, or entire hindwing pale grey; fringe pale grey; venation with two distal veins: Rs and M (Figs <xref ref-type="fig" rid="F4">32</xref>, <xref ref-type="fig" rid="F4">33</xref>). <bold><italic>Legs</italic></bold> cream to ochre cream; on upper side, foreleg and midleg usually densely covered with dark grey or black-grey scales. Abdomen grey-brown on upper side, cream to pale ochre with some brown scales on underside; anal tufts cream, short, inconspicuous.</p><p><bold>Female</bold> (Figs <xref ref-type="fig" rid="F3">22–24</xref>, <xref ref-type="fig" rid="F4">28</xref>, <xref ref-type="fig" rid="F4">29</xref>, <xref ref-type="fig" rid="F4">32</xref>, <xref ref-type="fig" rid="F4">33</xref>). Very similar to male but tends to be slightly darker and larger: forewing length 2.0–2.5 mm; wingspan 4.4–5.4 mm (n = 8). Flagellum with about 25–26 segments. Forewing and hindwing undersides pale grey. Abdominal apex wide, truncated, and without anal tufts (Fig. <xref ref-type="fig" rid="F3">24</xref>). Otherwise as male.</p><p><bold><italic>Male genitalia</italic></bold> (Figs <xref ref-type="fig" rid="F5">36</xref>–<xref ref-type="fig" rid="F7">57</xref>). Capsule much longer (ca 325 μm) than wide (ca 185 μm). Vinculum large; ventral plate of vinculum widely rounded, truncated, without lateral lobes. Tegumen almost truncated or forming an inconspicuous, short, widely bilobed pseuduncus, with many setae on each lobe. Uncus thickened, inverted Y-shaped (Figs <xref ref-type="fig" rid="F6">41</xref>, <xref ref-type="fig" rid="F6">42</xref>). Gnathos with short but wide central process and slender lateral arms (Figs <xref ref-type="fig" rid="F5">36</xref>, <xref ref-type="fig" rid="F5">37</xref>). Valva (Figs <xref ref-type="fig" rid="F6">45</xref>, <xref ref-type="fig" rid="F6">46</xref>) 170–200 μm long, 70–90 μm wide, with long apical process (Fig. <xref ref-type="fig" rid="F6">45</xref>); transtilla without or with short sublateral processes (Figs <xref ref-type="fig" rid="F7">50</xref>, <xref ref-type="fig" rid="F7">54</xref>, <xref ref-type="fig" rid="F7">55</xref>), and with two large, horn-like processes (Figs <xref ref-type="fig" rid="F7">47</xref>, <xref ref-type="fig" rid="F7">48</xref>, <xref ref-type="fig" rid="F7">50</xref>, <xref ref-type="fig" rid="F7">55</xref>). Anellus thickened laterally (Figs <xref ref-type="fig" rid="F6">44</xref>, <xref ref-type="fig" rid="F7">49</xref>, <xref ref-type="fig" rid="F7">51</xref>, <xref ref-type="fig" rid="F7">55</xref>) and ventrally (Figs <xref ref-type="fig" rid="F7">55–57</xref>), membranous dorsally. Phallus (Figs <xref ref-type="fig" rid="F5">38</xref>, <xref ref-type="fig" rid="F5">40</xref>) 70–75 μm long; minimal width 35–50 μm, maximal width at base 70–85 μm, without carina; vesica with an inconspicuous cathrema and plate-like cornutus, and thickened folds which in slides resemble cornuti (Fig. <xref ref-type="fig" rid="F5">40</xref>).</p><p><bold><italic>Female genitalia</italic></bold> (Figs <xref ref-type="fig" rid="F8">58–64</xref>). Total length about 560 μm. Anterior apophyses distally bent inwardly, slightly longer or equal to posterior ones (Figs <xref ref-type="fig" rid="F8">58</xref>, <xref ref-type="fig" rid="F8">64</xref>). Vestibulum with a wide, complex sclerite (Fig. <xref ref-type="fig" rid="F8">63</xref>). Corpus bursae rather small (reduced), without pectinations or signa, oval-shaped (Figs <xref ref-type="fig" rid="F8">58</xref>, <xref ref-type="fig" rid="F8">64</xref>). Accessory sac enlarged, equal or longer than corpus bursae; ductus spermathecae wide to slender proximally <!--PageBreak-->(see Figs <xref ref-type="fig" rid="F8">60</xref>, <xref ref-type="fig" rid="F8">62</xref>), with about three shallow convolutions (Fig. <xref ref-type="fig" rid="F8">64</xref>) and 2–2.5 large, rounded, plate-like vesicles distally (Figs <xref ref-type="fig" rid="F8">59</xref>, <xref ref-type="fig" rid="F8">61</xref>). Abdominal apex wide, truncated.</p></tp:treatment-sec><tp:treatment-sec sec-type="biology" id="SECID0EEMAE"><title>Biology</title><p>(Figs <xref ref-type="fig" rid="F2">7</xref>–<xref ref-type="fig" rid="F3">20</xref>, <xref ref-type="fig" rid="F3">25–27</xref>). Host plant: <italic><tp:taxon-name><tp:taxon-name-part taxon-name-part-type="genus" reg="Psidium">Psidium</tp:taxon-name-part> <tp:taxon-name-part taxon-name-part-type="species" reg="guajava">guajava</tp:taxon-name-part></tp:taxon-name></italic> (<tp:taxon-name><tp:taxon-name-part taxon-name-part-type="family">Myrtaceae</tp:taxon-name-part></tp:taxon-name>). Egg (Figs <xref ref-type="fig" rid="F3">25</xref>, <xref ref-type="fig" rid="F3">27</xref>) laid singly on underside of leaf; egg case flat, 0.25 mm long (n = 6), shiny, black-grey when filled with frass. Larvae mine leaves in February to early March; based on numerous older, vacant leaf mines, the mining may start as early as late December and be particularly active in January, i.e., during the drier season from late <!--PageBreak--><!--PageBreak-->December to February in the exceptionally humid region of western Colombia (see Distribution); voltinism unknown. Larva pale green with a pale brown head and dark green intestine. Leaf mine (Figs <xref ref-type="fig" rid="F2">7–12</xref>) starts as a slender gallery filled with black frass; later the gallery almost abruptly widens to a blotch with irregularly scattered brown-black or black frass. Pupation occurs outside the leaf mine, possibly in debris or litter, because no cocoons were observed on the host plants. Exit slit on upperside of leaf. Pupation (Figs <xref ref-type="fig" rid="F3">17–20</xref>) inside cocoon; immature stages will be described elsewhere (Sergio A. Vargas, personal communication). Cocoon (Figs <xref ref-type="fig" rid="F3">13–16</xref>) 1.9–2.2 mm long, 1.2–1.5 mm wide (n = 9), brown to blackish brown or dark green-brown (slightly paler when vacant and dried), usually with a rather distinct flat rim around the main body (Figs <xref ref-type="fig" rid="F3">15</xref>, <xref ref-type="fig" rid="F3">16</xref>). Adults emerged late February to March; moths were not collected at a light trap in localities where the species occurred, therefore, we do not know how readily moths fly to light. Otherwise, biology is unknown.</p></tp:treatment-sec><tp:treatment-sec sec-type="distribution" id="SECID0EFOAE"><title>Distribution</title><p>(Figs <xref ref-type="fig" rid="F1">1–6</xref>). So far, this species is known to occur at altitudes from 450 to 850 m on the western slopes of the Andes (Valle del Cauca, western Colombia), bordering with the lowland Choco province. The latter is possibly the most humid area on Earth, where annual rainfall reaches 11,770 mm (Wettest places on Earth 2019) and is equally distributed except for only slight dry season(s) (Figs <xref ref-type="fig" rid="F1">2–6</xref>).</p></tp:treatment-sec><tp:treatment-sec sec-type="DNA barcode" id="SECID0ETOAE"><title>DNA barcode.</title><p>We barcoded eight specimens of the type series, but not the holotype; sequences are available in GenBank under voucher/sample IDs <ext-link xmlns:xlink="http://www.w3.org/1999/xlink" ext-link-type="gen" xlink:href="MN732873" xlink:type="simple">MN732873</ext-link>, <ext-link xmlns:xlink="http://www.w3.org/1999/xlink" ext-link-type="gen" xlink:href="MN732874" xlink:type="simple">MN732874</ext-link>, <ext-link xmlns:xlink="http://www.w3.org/1999/xlink" ext-link-type="gen" xlink:href="MN732875" xlink:type="simple">MN732875</ext-link>, <ext-link xmlns:xlink="http://www.w3.org/1999/xlink" ext-link-type="gen" xlink:href="MN732876" xlink:type="simple">MN732876</ext-link>, <ext-link xmlns:xlink="http://www.w3.org/1999/xlink" ext-link-type="gen" xlink:href="MN732877" xlink:type="simple">MN732877</ext-link>, <ext-link xmlns:xlink="http://www.w3.org/1999/xlink" ext-link-type="gen" xlink:href="MN732878" xlink:type="simple">MN732878</ext-link>, <ext-link xmlns:xlink="http://www.w3.org/1999/xlink" ext-link-type="gen" xlink:href="MN732879" xlink:type="simple">MN732879</ext-link>, <ext-link xmlns:xlink="http://www.w3.org/1999/xlink" ext-link-type="gen" xlink:href="MN732872" xlink:type="simple">MN732872</ext-link>.</p><!--PageBreak--></tp:treatment-sec><tp:treatment-sec sec-type="etymology" id="SECID0EZOAE"><title>Etymology.</title><p>The species name derives from the Latin name of the host plant <italic><tp:taxon-name><tp:taxon-name-part taxon-name-part-type="genus" reg="Psidium"/><tp:taxon-name-part taxon-name-part-type="species" reg="guajava">guajava</tp:taxon-name-part></tp:taxon-name></italic>, in combination with the Latin <italic>folium</italic> (a leaf), in reference to the feeding habit of the new species; although the ending -ae here is not correct Latin (van Nieukerken, personal comm.), we preferred to name the species as <italic><tp:taxon-name><tp:taxon-name-part taxon-name-part-type="genus" reg="Hesperolyra"/><tp:taxon-name-part taxon-name-part-type="species" reg="guajavifoliae">guajavifoliae</tp:taxon-name-part></tp:taxon-name></italic> and not otherwise.</p><!--PageBreak--><!--PageBreak--><!--PageBreak--></tp:treatment-sec><tp:treatment-sec sec-type="material" id="SECID0EYPAE"><title>Other material examined.</title><p>13 ♂, 13 ♀, paratypes: Colombia, Departamento de Valle del Cauca, Municipio de Dagua, Cisneros, <named-content xmlns:xlink="http://www.w3.org/1999/xlink" content-type="dwc:verbatimCoordinates" xlink:type="simple"><named-content content-type="geo-json" specific-use="{&#34;type&#34;:&#34;Point&#34;,&#34;coordinates&#34;:[-76.744444,3.774167]}" id="NCID0EBQAE" xlink:type="simple">3°46'27"N, 76°44'40"W</named-content></named-content>, 450 m, larva on <italic><tp:taxon-name><tp:taxon-name-part taxon-name-part-type="genus" reg="Psidium">Psidium</tp:taxon-name-part> <tp:taxon-name-part taxon-name-part-type="species" reg="guajava">guajava</tp:taxon-name-part></tp:taxon-name></italic> (<tp:taxon-name><tp:taxon-name-part taxon-name-part-type="family">Myrtaceae</tp:taxon-name-part></tp:taxon-name>), fieldcard no. SV003, 11 Feb. – 3 Mar. 2019, Jonas R. Stonis and Sergio A. Vargas leg., genitalia slide nos RA1014♂, RA1015♀, RA1016♀, RA1034♀ (MPUJ).</p><fig id="F2" position="float" orientation="portrait"><object-id xmlns:xlink="http://www.w3.org/1999/xlink" content-type="doi" xlink:type="simple">10.3897/zookeys.900.46332.figures7-12</object-id><object-id xmlns:xlink="http://www.w3.org/1999/xlink" content-type="arpha" xlink:type="simple">71FBF3B6-D0AF-5A8C-8D85-4733CACBAF18</object-id><label>Figures 7–12.</label><caption><p>Leaf mines of <italic><tp:taxon-name><tp:taxon-name-part taxon-name-part-type="genus" reg="Hesperolyra">Hesperolyra</tp:taxon-name-part> <tp:taxon-name-part taxon-name-part-type="species" reg="guajavifoliae">guajavifoliae</tp:taxon-name-part></tp:taxon-name></italic> Stonis &amp; Vargas sp. nov. on <italic><tp:taxon-name><tp:taxon-name-part taxon-name-part-type="genus" reg="Psidium">Psidium</tp:taxon-name-part> <tp:taxon-name-part taxon-name-part-type="species" reg="guajava">guajava</tp:taxon-name-part></tp:taxon-name></italic> (<tp:taxon-name><tp:taxon-name-part taxon-name-part-type="family">Myrtaceae</tp:taxon-name-part></tp:taxon-name>), Colombia, Valle del Cauca, Cisneros, <named-content xmlns:xlink="http://www.w3.org/1999/xlink" content-type="dwc:verbatimCoordinates" xlink:type="simple"><named-content content-type="geo-json" specific-use="{&#34;type&#34;:&#34;Point&#34;,&#34;coordinates&#34;:[-76.744444,3.774167]}" id="NCID0E6EAI" xlink:type="simple">3°46'27"N, 76°44'40"W</named-content></named-content>, 450 m.</p></caption><graphic xmlns:xlink="http://www.w3.org/1999/xlink" xlink:href="zookeys-900-087-g002.jpg" position="float" orientation="portrait" xlink:type="simple" id="oo_369092.jpg"><uri content-type="original_file" xlink:type="simple">https://binary.pensoft.net/fig/369092</uri></graphic></fig><fig id="F3" position="float" orientation="portrait"><object-id xmlns:xlink="http://www.w3.org/1999/xlink" content-type="doi" xlink:type="simple">10.3897/zookeys.900.46332.figures13-27</object-id><object-id xmlns:xlink="http://www.w3.org/1999/xlink" content-type="arpha" xlink:type="simple">A926FE1F-5019-55F1-853D-865721182663</object-id><label>Figures 13–27.</label><caption><p><italic><tp:taxon-name><tp:taxon-name-part taxon-name-part-type="genus" reg="Hesperolyra">Hesperolyra</tp:taxon-name-part> <tp:taxon-name-part taxon-name-part-type="species" reg="guajavifoliae">guajavifoliae</tp:taxon-name-part></tp:taxon-name></italic> Stonis &amp; Vargas sp. nov. <bold>13–16</bold> cocoons <bold>17–20</bold> pupae (found dead in cocoons at different stages of development and with various levels of dehydration) <bold>21</bold> male holotype (MPUJ) <bold>22</bold> female paratype <bold>23</bold> frontal tuft, female paratype <bold>24</bold> ventral view, female paratype <bold>25–27</bold> AnEgg on a leaf underside of the host plant <italic><tp:taxon-name><tp:taxon-name-part taxon-name-part-type="genus" reg="Psidium">Psidium</tp:taxon-name-part> <tp:taxon-name-part taxon-name-part-type="species" reg="guajava">guajava</tp:taxon-name-part></tp:taxon-name></italic>.</p></caption><graphic xmlns:xlink="http://www.w3.org/1999/xlink" xlink:href="zookeys-900-087-g003.jpg" position="float" orientation="portrait" xlink:type="simple" id="oo_369093.jpg"><uri content-type="original_file" xlink:type="simple">https://binary.pensoft.net/fig/369093</uri></graphic></fig><fig id="F4" position="float" orientation="portrait"><object-id xmlns:xlink="http://www.w3.org/1999/xlink" content-type="doi" xlink:type="simple">10.3897/zookeys.900.46332.figures28-35</object-id><object-id xmlns:xlink="http://www.w3.org/1999/xlink" content-type="arpha" xlink:type="simple">EF71D3D9-4ECA-50DF-B225-F5BB319B3295</object-id><label>Figures 28–35.</label><caption><p>Morphology of <italic><tp:taxon-name><tp:taxon-name-part taxon-name-part-type="genus" reg="Hesperolyra">Hesperolyra</tp:taxon-name-part> <tp:taxon-name-part taxon-name-part-type="species" reg="guajavifoliae">guajavifoliae</tp:taxon-name-part></tp:taxon-name></italic> Stonis &amp; Vargas sp. nov. <bold>28</bold> forewing venation, female paratype, slide RA1016 <bold>29</bold> same, enhanced and labelled, with veins reinforced <bold>30</bold> forewing venation, male paratype, slide RA1014 <bold>31</bold> same, enhanced and labelled, with veins reinforced <bold>32</bold> hindwing venation, female paratype, slide RA1016 <bold>33</bold> same, enhanced and labelled, with veins reinforced <bold>34, 35</bold> special scales on descaled male paratype, slide no. RA1017 (MPUJ).</p></caption><graphic xmlns:xlink="http://www.w3.org/1999/xlink" xlink:href="zookeys-900-087-g004.jpg" position="float" orientation="portrait" xlink:type="simple" id="oo_369094.jpg"><uri content-type="original_file" xlink:type="simple">https://binary.pensoft.net/fig/369094</uri></graphic></fig><fig id="F5" position="float" orientation="portrait"><object-id xmlns:xlink="http://www.w3.org/1999/xlink" content-type="doi" xlink:type="simple">10.3897/zookeys.900.46332.figures36-40</object-id><object-id xmlns:xlink="http://www.w3.org/1999/xlink" content-type="arpha" xlink:type="simple">89D365FE-EDF7-5600-BBFE-AD511E0DAFF5</object-id><label>Figures 36–40.</label><caption><p>Male genitalia of <italic><tp:taxon-name><tp:taxon-name-part taxon-name-part-type="genus" reg="Hesperolyra">Hesperolyra</tp:taxon-name-part> <tp:taxon-name-part taxon-name-part-type="species" reg="guajavifoliae">guajavifoliae</tp:taxon-name-part></tp:taxon-name></italic> Stonis &amp; Vargas sp. nov. <bold>36</bold> gnathos, paratype, genitalia slide no. RA1017 <bold>37</bold> same, holotype, genitalia slide no. RA1033 <bold>38</bold> complete genitalia, paratype, slide no. RA1017 <bold>39</bold> capsule with phallus removed, holotype, genitalia slide no. RA1033 <bold>40</bold> phallus, holotype, genitalia slide no. RA1033 (MPUJ).</p></caption><graphic xmlns:xlink="http://www.w3.org/1999/xlink" xlink:href="zookeys-900-087-g005.jpg" position="float" orientation="portrait" xlink:type="simple" id="oo_369095.jpg"><uri content-type="original_file" xlink:type="simple">https://binary.pensoft.net/fig/369095</uri></graphic></fig><fig id="F6" position="float" orientation="portrait"><object-id xmlns:xlink="http://www.w3.org/1999/xlink" content-type="doi" xlink:type="simple">10.3897/zookeys.900.46332.figures41-46</object-id><object-id xmlns:xlink="http://www.w3.org/1999/xlink" content-type="arpha" xlink:type="simple">93F63C86-B71E-5FC0-A9CB-482CA78FF042</object-id><label>Figures 41–46.</label><caption><p>Male genitalia of <italic><tp:taxon-name><tp:taxon-name-part taxon-name-part-type="genus" reg="Hesperolyra">Hesperolyra</tp:taxon-name-part> <tp:taxon-name-part taxon-name-part-type="species" reg="guajavifoliae">guajavifoliae</tp:taxon-name-part></tp:taxon-name></italic> Stonis &amp; Vargas sp. nov. <bold>41</bold> tegumen, uncus, and gnathos, holotype, genitalia slide RA1033 <bold>42</bold> same, at different focus <bold>43</bold> complete genitalia, paratype, genitalia slide no. RA1017 <bold>44</bold> anellus and horn-like processes, holotype, genitalia slide RA1033 <bold>45</bold> valva, holotype, genitalia slide no. RA1033 <bold>46</bold> same, paratype, genitalia slide no. RA1018 (MPUJ).</p></caption><graphic xmlns:xlink="http://www.w3.org/1999/xlink" xlink:href="zookeys-900-087-g006.jpg" position="float" orientation="portrait" xlink:type="simple" id="oo_369096.jpg"><uri content-type="original_file" xlink:type="simple">https://binary.pensoft.net/fig/369096</uri></graphic></fig><fig id="F7" position="float" orientation="portrait"><object-id xmlns:xlink="http://www.w3.org/1999/xlink" content-type="doi" xlink:type="simple">10.3897/zookeys.900.46332.figures47-57</object-id><object-id xmlns:xlink="http://www.w3.org/1999/xlink" content-type="arpha" xlink:type="simple">9AA4EB16-926A-5B37-AFB4-D63AB8E511B7</object-id><label>Figures 47–57.</label><caption><p>Male genitalia of <italic><tp:taxon-name><tp:taxon-name-part taxon-name-part-type="genus" reg="Hesperolyra">Hesperolyra</tp:taxon-name-part> <tp:taxon-name-part taxon-name-part-type="species" reg="guajavifoliae">guajavifoliae</tp:taxon-name-part></tp:taxon-name></italic> Stonis &amp; Vargas sp. nov. Details of morphology <bold>47, 48, 54, 56</bold> holotype, genitalia slide no. RA1033 <bold>49–53, 55, 57</bold> paratype, genitalia slide no. RA1018 (MPUJ).</p></caption><graphic xmlns:xlink="http://www.w3.org/1999/xlink" xlink:href="zookeys-900-087-g007.jpg" position="float" orientation="portrait" xlink:type="simple" id="oo_369097.jpg"><uri content-type="original_file" xlink:type="simple">https://binary.pensoft.net/fig/369097</uri></graphic></fig><fig id="F8" position="float" orientation="portrait"><object-id xmlns:xlink="http://www.w3.org/1999/xlink" content-type="doi" xlink:type="simple">10.3897/zookeys.900.46332.figures58-64</object-id><object-id xmlns:xlink="http://www.w3.org/1999/xlink" content-type="arpha" xlink:type="simple">02563AFB-5A63-5567-812C-FBCD0BD22846</object-id><label>Figures 58–64.</label><caption><p>Female genitalia of <italic><tp:taxon-name><tp:taxon-name-part taxon-name-part-type="genus" reg="Hesperolyra">Hesperolyra</tp:taxon-name-part> <tp:taxon-name-part taxon-name-part-type="species" reg="guajavifoliae">guajavifoliae</tp:taxon-name-part></tp:taxon-name></italic> Stonis &amp; Vargas sp. nov. <bold>58–63</bold> paratype, genitalia slide no. RA1015 <bold>64</bold> same, genitalia slide no. RA1034 (MPUJ).</p></caption><graphic xmlns:xlink="http://www.w3.org/1999/xlink" xlink:href="zookeys-900-087-g008.jpg" position="float" orientation="portrait" xlink:type="simple" id="oo_369098.jpg"><uri content-type="original_file" xlink:type="simple">https://binary.pensoft.net/fig/369098</uri></graphic></fig><fig id="F9" position="float" orientation="portrait"><object-id xmlns:xlink="http://www.w3.org/1999/xlink" content-type="doi" xlink:type="simple">10.3897/zookeys.900.46332.figures65-76</object-id><object-id xmlns:xlink="http://www.w3.org/1999/xlink" content-type="arpha" xlink:type="simple">4F5D2E10-D99F-5876-BF0F-3442E336A905</object-id><label>Figures 65–76.</label><caption><p>Details of male genitalia of <italic><tp:taxon-name><tp:taxon-name-part taxon-name-part-type="genus" reg="Hesperolyra">Hesperolyra</tp:taxon-name-part> <tp:taxon-name-part taxon-name-part-type="species" reg="diskusi">diskusi</tp:taxon-name-part></tp:taxon-name></italic> Puplesis &amp; Robinson, paratype, genitalia slide no. AD989 (ZMUC).</p></caption><graphic xmlns:xlink="http://www.w3.org/1999/xlink" xlink:href="zookeys-900-087-g009.jpg" position="float" orientation="portrait" xlink:type="simple" id="oo_369099.jpg"><uri content-type="original_file" xlink:type="simple">https://binary.pensoft.net/fig/369099</uri></graphic></fig><fig id="F10" position="float" orientation="portrait"><object-id xmlns:xlink="http://www.w3.org/1999/xlink" content-type="doi" xlink:type="simple">10.3897/zookeys.900.46332.figures77-86</object-id><object-id xmlns:xlink="http://www.w3.org/1999/xlink" content-type="arpha" xlink:type="simple">F52512DA-0E1C-566B-A3A9-5EE9A11FEFC0</object-id><label>Figures 77–86.</label><caption><p>Details of male genitalia of <italic><tp:taxon-name><tp:taxon-name-part taxon-name-part-type="genus" reg="Hesperolyra">Hesperolyra</tp:taxon-name-part> <tp:taxon-name-part taxon-name-part-type="species" reg="diskusi">diskusi</tp:taxon-name-part></tp:taxon-name></italic> Puplesis &amp; Robinson <bold>77–79, 84</bold> paratype, genitalia genitalia slide no. AD989 (NHMUK) <bold>80–83, 85, 86</bold> paratype, genitalia slide no. AD962 (ZMUC).</p></caption><graphic xmlns:xlink="http://www.w3.org/1999/xlink" xlink:href="zookeys-900-087-g010.jpg" position="float" orientation="portrait" xlink:type="simple" id="oo_369100.jpg"><uri content-type="original_file" xlink:type="simple">https://binary.pensoft.net/fig/369100</uri></graphic></fig><!--PageBreak--></tp:treatment-sec><tp:treatment-sec><!--Section generated to contain objects referenced in tp:taxon-treatment.--><fig id="F1" position="float" orientation="portrait"><object-id xmlns:xlink="http://www.w3.org/1999/xlink" content-type="doi" xlink:type="simple">10.3897/zookeys.900.46332.figures1-6</object-id><object-id xmlns:xlink="http://www.w3.org/1999/xlink" content-type="arpha" xlink:type="simple">38758DF2-D0EB-5642-9622-D58A32BD1486</object-id><label>Figures 1–6.</label><caption><p>Distribution map of currently known <italic><tp:taxon-name><tp:taxon-name-part taxon-name-part-type="genus" reg="Hesperolyra">Hesperolyra</tp:taxon-name-part></tp:taxon-name></italic> species and habitat of <italic><tp:taxon-name><tp:taxon-name-part taxon-name-part-type="genus" reg="Hesperolyra">H.</tp:taxon-name-part> <tp:taxon-name-part taxon-name-part-type="species" reg="guajavifoliae">guajavifoliae</tp:taxon-name-part></tp:taxon-name></italic> Stonis &amp; Vargas sp. nov. <bold>1</bold> Distribution map (the map base, courtesy of Tom Patterson, USA) <bold>2, 5, 6</bold> El Naranjo, <named-content xmlns:xlink="http://www.w3.org/1999/xlink" content-type="dwc:verbatimCoordinates" xlink:type="simple"><named-content content-type="geo-json" specific-use="{&#34;type&#34;:&#34;Point&#34;,&#34;coordinates&#34;:[-76.734167,3.779444]}" id="NCID0EDVBG" xlink:type="simple">3°46'46"N, 76°43'63"W</named-content></named-content>, 550 m <bold>3, 4</bold> Cisneros, <named-content xmlns:xlink="http://www.w3.org/1999/xlink" content-type="dwc:verbatimCoordinates" xlink:type="simple"><named-content content-type="geo-json" specific-use="{&#34;type&#34;:&#34;Point&#34;,&#34;coordinates&#34;:[-76.744444,3.774167]}" id="NCID0ENVBG" xlink:type="simple">3°46'27"N, 76°44'40"W</named-content></named-content>, 450 m.</p></caption><graphic xmlns:xlink="http://www.w3.org/1999/xlink" xlink:href="zookeys-900-087-g001.jpg" position="float" orientation="portrait" xlink:type="simple" id="oo_369091.jpg"><uri content-type="original_file" xlink:type="simple">https://binary.pensoft.net/fig/369091</uri></graphic></fig></tp:treatment-sec></tp:taxon-treatment>
